# Supplementary material for: Prognostic Immune Effector Signature in Adult Acute Lymphoblastic Leukemia Patients Is Dominated by γδ T Cells
Source: Cells. 2023 Jun 22;12(13):1693. doi: 10.3390/cells12131693 (PMC10340700; doi:10.3390/cells12131693)
Supplement: Supplementary file 1 [file cells-12-01693-s001.zip]

Archive with 4 entries (4 files):
- cells-2325612-supplementary.pdf
- Supplementary File S1.pdf
- Supplementary File S2.xlsx
- Supplementary File S3.xls
