# Supplementary material for: Prognostic Immune Effector Signature in Adult Acute Lymphoblastic Leukemia Patients Is Dominated by γδ T Cells
Source: Cells. 2023 Jun 22;12(13):1693. doi: 10.3390/cells12131693 (PMC10340700; doi:10.3390/cells12131693)
Supplement: Supplementary file 1 [file cells-12-01693-s001.zip › Supplementary File S2.xlsx]

## Sheet: df_contribGLOBAL1
var	contribution	mark	mark_type	percent_contrib	num	percent_contrib_signed
CD8.EM	0.292926	CD8.EM	CD8.	9.40074	1	9.40074
GD.EM	0.261269	GD.EM	GD.	8.38478	2	8.38478
NK.CD56dimCD16n	0.247835	NK.CD56dimCD16n	NK.	7.95365	3	7.95365
GD.EMRA	0.196064	GD.EMRA	GD.	6.2922	4	6.2922
GD.CD57	0.189599	GD.CD57	GD.	6.08472	5	6.08472
NK.56n16.57n	0.166173	NK.56n16.57n	NK.	5.33292	6	5.33292
CD8.CD57	0.16527	CD8.CD57	CD8.	5.30395	7	5.30395
CD8.CD16	0.157445	CD8.CD16	CD8.	5.05281	8	5.05281
GD.CD16	0.150615	GD.CD16	GD.	4.83363	9	4.83363
CD8.CD56	0.144715	CD8.CD56	CD8.	4.64429	10	4.64429
GD.NKG2A	0.128	GD.NKG2A	GD.	4.10784	11	4.10784
CD8.GRZ	0.118242	CD8.GRZ	CD8.	3.79467	12	3.79467
CD8.EMRA	0.0923352	CD8.EMRA	CD8.	2.96327	13	2.96327
NK.CD39	0.0915999	NK.CD39	NK.	2.93968	14	2.93968
GD.GRZ	0.0736989	GD.GRZ	GD.	2.36519	15	2.36519
NK.NKP30	0.0687315	NK.NKP30	NK.	2.20577	16	2.20577
CD8.BTN2A1	0.0560414	CD8.BTN2A1	CD8.	1.79851	17	1.79851
NK.NKG2A	0.0541841	NK.NKG2A	NK.	1.73891	18	1.73891
NK.IL7R	0.0539399	NK.IL7R	NK.	1.73107	19	1.73107
CD8.Tbet	0.0525027	CD8.Tbet	CD8.	1.68495	20	1.68495
CD8.CTLA4	0.0518456	CD8.CTLA4	CD8.	1.66386	21	1.66386
GD.DNAM1	0.0355574	GD.DNAM1	GD.	1.14113	22	1.14113
CD8.Eomes	0.0304171	CD8.Eomes	CD8.	0.976163	23	0.976163
GD.TIGIT	0.0292368	GD.TIGIT	GD.	0.938285	24	0.938285
CD8.LFA1	0.0265622	CD8.LFA1	CD8.	0.85245	25	0.85245
CD8.41BB	0.0256888	CD8.41BB	CD8.	0.824421	26	0.824421
GD.BTN2A1	0.0249703	GD.BTN2A1	GD.	0.80136	27	0.80136
NK.CD28	0.0241667	NK.CD28	NK.	0.775571	28	0.775571
GD.CD8	0.0203674	GD.CD8	GD.	0.653642	29	0.653642
CD8.CD49D	0.0127915	CD8.CD49D	CD8.	0.410513	30	0.410513
NK.GRZ	0.0125396	NK.GRZ	NK.	0.402428	31	0.402428
CD8.TIM3	0.0124672	CD8.TIM3	CD8.	0.400104	32	0.400104
CD8.TIGIT	0.0107256	CD8.TIGIT	CD8.	0.344212	33	0.344212
GD.Tbet	0.0103696	GD.Tbet	GD.	0.332787	34	0.332787
GD.CD2	0.00963351	GD.CD2	GD.	0.309164	35	0.309164
GD.NKP44	0.00640872	GD.NKP44	GD.	0.205672	36	0.205672
GD.LFA1	0.00579646	GD.LFA1	GD.	0.186023	37	0.186023
NK.TIGIT	0.00305465	NK.TIGIT	NK.	0.0980317	38	0.0980317
NK.Tbet	0.00143863	NK.Tbet	NK.	0.0461692	39	0.0461692
CD8.DNAM1	0.000762661	CD8.DNAM1	CD8.	0.0244757	40	0.0244757
GD.CD49D	-0.000529171	GD.CD49D	GD.	0.0167107	41	-0.0167107
CD8.CD2	-0.00269272	CD8.CD2	CD8.	0.0850336	42	-0.0850336
NK.BTN2A1	-0.00301941	NK.BTN2A1	NK.	0.0953501	43	-0.0953501
NK.Eomes	-0.00357803	NK.Eomes	NK.	0.112991	44	-0.112991
NK.NKP44	-0.00387534	NK.NKP44	NK.	0.12238	45	-0.12238
NK.CD49D	-0.00669227	NK.CD49D	NK.	0.211336	46	-0.211336
CD8.NKG2D	-0.0106014	CD8.NKG2D	CD8.	0.334781	47	-0.334781
GD.NKG2D	-0.0123008	GD.NKG2D	GD.	0.388447	48	-0.388447
GD.CD39	-0.0131496	GD.CD39	GD.	0.415253	49	-0.415253
NK.BTN3A	-0.0172147	NK.BTN3A	NK.	0.543624	50	-0.543624
NK.CTLA4	-0.0214978	NK.CTLA4	NK.	0.678882	51	-0.678882
NK.OX40	-0.0253128	NK.OX40	NK.	0.799354	52	-0.799354
CD8.OX40	-0.0253306	CD8.OX40	CD8.	0.799916	53	-0.799916
NK.LFA1	-0.0262884	NK.LFA1	NK.	0.830163	54	-0.830163
GD.BTN3A	-0.0267539	GD.BTN3A	GD.	0.844864	55	-0.844864
GD.CD56	-0.026913	GD.CD56	GD.	0.849887	56	-0.849887
GD.IL7R	-0.0271877	GD.IL7R	GD.	0.858563	57	-0.858563
NK.NKG2D	-0.0338135	NK.NKG2D	NK.	1.0678	58	-1.0678
CD8.BTN3A	-0.0348989	CD8.BTN3A	CD8.	1.10207	59	-1.10207
NK.CD8	-0.0355857	NK.CD8	NK.	1.12376	60	-1.12376
GD.PD1	-0.0372382	GD.PD1	GD.	1.17595	61	-1.17595
NK.CD2	-0.0388438	NK.CD2	NK.	1.22665	62	-1.22665
NK.41BB	-0.0414342	NK.41BB	NK.	1.30845	63	-1.30845
NK.PD1	-0.0427909	NK.PD1	NK.	1.3513	64	-1.3513
CD8.BTN2A2	-0.044365	CD8.BTN2A2	CD8.	1.40101	65	-1.40101
NK.BTN2A2	-0.0456803	NK.BTN2A2	NK.	1.44254	66	-1.44254
GD.OX40	-0.050018	GD.OX40	GD.	1.57952	67	-1.57952
CD8.IL7R	-0.0506348	CD8.IL7R	CD8.	1.599	68	-1.599
NK.TIM3	-0.051893	NK.TIM3	NK.	1.63874	69	-1.63874
NK.DNAM1	-0.05704	NK.DNAM1	NK.	1.80127	70	-1.80127
CD8.CM	-0.0677345	CD8.CM	CD8.	2.13899	71	-2.13899
GD.BTN2A2	-0.0711378	GD.BTN2A2	GD.	2.24647	72	-2.24647
CD8.PD1	-0.0741169	CD8.PD1	CD8.	2.34054	73	-2.34054
CD8.CD28	-0.0742709	CD8.CD28	CD8.	2.34541	74	-2.34541
NK.56n16.57.	-0.0770711	NK.56n16.57.	NK.	2.43383	75	-2.43383
GD.Eomes	-0.0830687	GD.Eomes	GD.	2.62323	76	-2.62323
GD.CTLA4	-0.0947973	GD.CTLA4	GD.	2.99361	77	-2.99361
NK.CD56bright	-0.100537	NK.CD56bright	NK.	3.17485	78	-3.17485
CD8.NAIVE	-0.103713	CD8.NAIVE	CD8.	3.27516	79	-3.27516
GD.41BB	-0.117768	GD.41BB	GD.	3.71901	80	-3.71901
NK.CD57	-0.123115	NK.CD57	NK.	3.88787	81	-3.88787
GD.CD28	-0.128249	GD.CD28	GD.	4.05	82	-4.05
GD.CD73	-0.137888	GD.CD73	GD.	4.35437	83	-4.35437
CD8.CD73	-0.148346	CD8.CD73	CD8.	4.68465	84	-4.68465
GD.TIM3	-0.155831	GD.TIM3	GD.	4.92101	85	-4.92101
GD.CEM	-0.187778	GD.CEM	GD.	5.92987	86	-5.92987
CD8.BTLA	-0.194271	CD8.BTLA	CD8.	6.13489	87	-6.13489
GD.BTLA	-0.198319	GD.BTLA	GD.	6.26272	88	-6.26272
GD.NAIVE	-0.211466	GD.NAIVE	GD.	6.6779	89	-6.6779
