# Supplementary material for: Prognostic Immune Effector Signature in Adult Acute Lymphoblastic Leukemia Patients Is Dominated by γδ T Cells
Source: Cells. 2023 Jun 22;12(13):1693. doi: 10.3390/cells12131693 (PMC10340700; doi:10.3390/cells12131693)
Supplement: Supplementary file 1 [file cells-12-01693-s001.zip › Supplementary File S3.xls]

## Sheet: VD1
var	contribution	mark	mark_type	percent_contrib	num	percent_contrib_signed
VD1.NAIVE	-0.254839	VD1.NAIVE	VD1.	16.953	33	-16.953
VD1.CD73	-0.220821	VD1.CD73	VD1.	14.69	32	-14.69
VD1.CEM	-0.200054	VD1.CEM	VD1.	13.3085	31	-13.3085
VD1.TIM3	-0.152904	VD1.TIM3	VD1.	10.1719	30	-10.1719
VD1.CTLA4	-0.142339	VD1.CTLA4	VD1.	9.46905	29	-9.46905
VD1.4.1BB	-0.0950262	VD1.4.1BB	VD1.	6.32157	28	-6.32157
VD1.Eomes	-0.0685585	VD1.Eomes	VD1.	4.56082	27	-4.56082
VD1.PD1	-0.0682977	VD1.PD1	VD1.	4.54347	26	-4.54347
VD1.BTN2A2	-0.0574798	VD1.BTN2A2	VD1.	3.82381	25	-3.82381
VD1.BTN3A	-0.0571241	VD1.BTN3A	VD1.	3.80015	24	-3.80015
VD1.CD28	-0.0552953	VD1.CD28	VD1.	3.67849	23	-3.67849
VD1.CD8	-0.0486859	VD1.CD8	VD1.	3.2388	22	-3.2388
VD1.IL7R	-0.0276911	VD1.IL7R	VD1.	1.84214	21	-1.84214
VD1.NKG2D	-0.0246768	VD1.NKG2D	VD1.	1.64161	20	-1.64161
VD1.CD3	-0.00951992	VD1.CD3	VD1.	0.633308	19	-0.633308
VD1.NKP44	-0.00770286	VD1.NKP44	VD1.	0.512429	18	-0.512429
VD1.TIGIT	-0.00615679	VD1.TIGIT	VD1.	0.409577	17	-0.409577
VD1.OX40	-0.00603474	VD1.OX40	VD1.	0.401457	16	-0.401457
VD1.CD49D	0.00747532	VD1.CD49D	VD1.	0.34762	15	0.34762
VD1.LFA1	0.0104843	VD1.LFA1	VD1.	0.487543	14	0.487543
VD1.CD39	0.0127632	VD1.CD39	VD1.	0.593518	13	0.593518
VD1.BTN2A1	0.0188578	VD1.BTN2A1	VD1.	0.876933	12	0.876933
VD1.Tbet	0.0265875	VD1.Tbet	VD1.	1.23638	11	1.23638
VD1.CD2	0.0272666	VD1.CD2	VD1.	1.26796	10	1.26796
VD1.DNAM1	0.030964	VD1.DNAM1	VD1.	1.4399	9	1.4399
VD1.CD56	0.0488653	VD1.CD56	VD1.	2.27235	8	2.27235
VD1.CD16	0.0530193	VD1.CD16	VD1.	2.46552	7	2.46552
VD1.GRZ	0.0649583	VD1.GRZ	VD1.	3.02071	6	3.02071
VD1.CD57	0.118606	VD1.CD57	VD1.	5.51545	5	5.51545
VD1.NKP30	0.124984	VD1.NKP30	VD1.	5.81206	4	5.81206
VD1.EMRA	0.154024	VD1.EMRA	VD1.	7.16246	3	7.16246
VD1.EM	0.470279	VD1.EM	VD1.	21.8691	2	21.8691
VD1.NKG2A	0.981295	VD1.NKG2A	VD1.	45.6325	1	45.6325

## Sheet: VD2
var	contribution	mark	mark_type	percent_contrib	num	percent_contrib_signed
VD2.NAIVE	-0.222333	VD2.NAIVE	VD2.	15.9639	33	-15.9639
VD2.Eomes	-0.146961	VD2.Eomes	VD2.	10.5521	32	-10.5521
VD2.BTLA	-0.138092	VD2.BTLA	VD2.	9.91528	31	-9.91528
VD2.CEM	-0.112707	VD2.CEM	VD2.	8.09262	30	-8.09262
VD2.OX40	-0.0969781	VD2.OX40	VD2.	6.96323	29	-6.96323
VD2.CD39	-0.089938	VD2.CD39	VD2.	6.45774	28	-6.45774
VD2.4.1BB	-0.0882826	VD2.4.1BB	VD2.	6.33888	27	-6.33888
VD2.CD28	-0.0828829	VD2.CD28	VD2.	5.95117	26	-5.95117
VD2.TIM3	-0.0765967	VD2.TIM3	VD2.	5.49981	25	-5.49981
VD2.CTLA4	-0.0715389	VD2.CTLA4	VD2.	5.13665	24	-5.13665
VD2.CD73	-0.0655604	VD2.CD73	VD2.	4.70738	23	-4.70738
VD2.BTN2A2	-0.0586715	VD2.BTN2A2	VD2.	4.21274	22	-4.21274
VD2.TIGIT	-0.055456	VD2.TIGIT	VD2.	3.98186	21	-3.98186
VD2.CD56	-0.0454164	VD2.CD56	VD2.	3.26099	20	-3.26099
VD2.CD49D	-0.0107573	VD2.CD49D	VD2.	0.772394	19	-0.772394
VD2.Tbet	-0.0103756	VD2.Tbet	VD2.	0.744991	18	-0.744991
VD2.BTN3A	-0.00856509	VD2.BTN3A	VD2.	0.614992	17	-0.614992
VD2.CD2	-0.00487553	VD2.CD2	VD2.	0.350074	16	-0.350074
VD2.NKG2D	-0.00341954	VD2.NKG2D	VD2.	0.24553	15	-0.24553
VD2.LFA1	-0.00330925	VD2.LFA1	VD2.	0.237611	14	-0.237611
VD2.IL7R	0.000246488	VD2.IL7R	VD2.	0.0159289	13	0.0159289
VD2.CD3	0.00640826	VD2.CD3	VD2.	0.414122	12	0.414122
VD2.PD1	0.0152036	VD2.PD1	VD2.	0.982507	11	0.982507
VD2.BTN2A1	0.0222062	VD2.BTN2A1	VD2.	1.43503	10	1.43503
VD2.DNAM1	0.0462384	VD2.DNAM1	VD2.	2.98808	9	2.98808
VD2.NKP44	0.0535972	VD2.NKP44	VD2.	3.46362	8	3.46362
VD2.GRZ	0.0693701	VD2.GRZ	VD2.	4.48292	7	4.48292
VD2.NKG2A	0.124302	VD2.NKG2A	VD2.	8.0328	6	8.0328
VD2.CD8	0.134842	VD2.CD8	VD2.	8.71391	5	8.71391
VD2.CD57	0.201535	VD2.CD57	VD2.	13.0238	4	13.0238
VD2.EMRA	0.236747	VD2.EMRA	VD2.	15.2994	3	15.2994
VD2.CD16	0.292609	VD2.CD16	VD2.	18.9093	2	18.9093
VD2.EM	0.344127	VD2.EM	VD2.	22.2386	1	22.2386
